# Supplementary material for: Unveiling the Nitrogen-Doping Mechanism in Carbon Catalysts for Oxidative Dehydrogenation of Ethanol to Acetaldehyde
Source: Materials (Basel). 2025 May 18;18(10):2345. doi: 10.3390/ma18102345 (PMC12112757; doi:10.3390/ma18102345)
Supplement: Supplementary file 1 [file materials-18-02345-s001.zip]

Archive with 1 entries (1 files):
- materials-3622740-supplementary.pdf
